# Supplementary material for: Cryopreservation of Endothelial Cells in Various Cryoprotective Agents and Media – Vitrification versus Slow Freezing Methods
Source: PLoS One. 2016 Feb 18;11(2):e0149660. doi: 10.1371/journal.pone.0149660 (PMC4758583; doi:10.1371/journal.pone.0149660)
Supplement: S1 Data Set — The minimal data set includes the following files: results_freezing.xls, results_vitrific.xls and results_cells_25cm2_counted.xls. (ZIP) [file pone.0149660.s001.zip]

Archive with 7 entries (6 files):
- results_cells_25cm2_counted.xlsx
- __MACOSX/
- __MACOSX/._results_cells_25cm2_counted.xlsx
- results_freezing.xlsx
- __MACOSX/._results_freezing.xlsx
- results_vitrific.xlsx
- __MACOSX/._results_vitrific.xlsx
