# Supplementary material for: Cryopreservation of Endothelial Cells in Various Cryoprotective Agents and Media – Vitrification versus Slow Freezing Methods
Source: PLoS One. 2016 Feb 18;11(2):e0149660. doi: 10.1371/journal.pone.0149660 (PMC4758583; doi:10.1371/journal.pone.0149660)
Supplement: S1 Data Set — The minimal data set includes the following files: results_freezing.xls, results_vitrific.xls and results_cells_25cm2_counted.xls. (ZIP) [file pone.0149660.s001.zip › results_cells_25cm2_counted.xlsx]

## Sheet: Blatt1
Auswertung Zellwachstum Kryokons
slow freezing
	d1						mittelw	stabw		d2						mittelw	stabw		d3						mittelw	stabw	d4						mittelw	stabw
MD	41	72	45	54	25	26	43.8333	17.7698		84	80	212	68	64	92	100	55.8283		444	270	459	688	688	352	483.5	172.439	1000	850	875	800	950	975	908.333	78.5281
MEG	30	39	42	28	21	37	32.8333	7.88458		72	124	60	56	48	44	67.3333	29.4392		240	144	192	224	144	352	216	77.5629	550	850	400	575	725	775	645.833	166.896
MPG	26	29	29	33	37	21	29.1667	5.52871		76	92	152	204	88	76	114.667	52.1332		176	368	240	304	240	288	269.333	65.905	725	700	650	925	975	675	775	138.744
MGLY	5	6	9	1	5		5.2	2.86356		10	4	10	7	9	6	7.66667	2.42212		7	2	14	20	16	4	10.5	7.20417	14	22	11	34	15	15	18.5	8.40833
VSD	56	59	47	55	66	68	58.5	7.71362		96	128	148	60	44	108	97.3333	39.6518		352	432	208	304	400	272	328	83.2923	700	825	775	750	700	525	712.5	103.38
VSEG	34	35	47	49	43	38	41	6.29285		128	104	76	128	148	116	116.667	24.7117		288	320	336	288	336	288	309.333	24.0887	700	850	650	775	700	875	758.333	90.3696
VSPG	81	56	68	71	46	55	62.8333	12.7658		124	96	64	124	52	112	95.3333	30.9236		320	288	432	384	352	320	349.333	52.0103	700	525	625	700	525	550	604.167	82.7899
VSGLY	13	26	18	11	10	26	17.3333	7.25718		14	25	16	14	20	21	18.3333	4.4121		24	26	25	30	32	38	29.1667	5.30723	64	132	60	120	148	128	108.667	37.3024
							0.438333	0.177698								1	0.558283								4.835	1.72439							9.08333	0.785281
							0.328333	0.0788458								0.673333	0.294392								2.16	0.775629							6.45833	1.66896
							0.291667	0.0552871								1.14667	0.521332								2.69333	0.65905							7.75	1.38744
							0.052	0.0286356								0.0766667	0.0242212								0.105	0.0720417							0.185	0.0840833
							0.585	0.0771362								0.973333	0.396518								3.28	0.832923							7.125	1.0338
							0.41	0.0629285								1.16667	0.247117								3.09333	0.240887							7.58333	0.903696
							0.628333	0.127658								0.953333	0.309236								3.49333	0.520103							6.04167	0.827899
							0.173333	0.0725718								0.183333	0.044121								0.291667	0.0530723							1.08667	0.373024
vitrific
MD	43	76	50	62	73	66	61.6667	12.9409		304	200	216	248	192	168	221.333	48.4424		475	625	725	600	525	550	583.333	87.5595	925	1175	1200	1150			1112.5	126.656
MEG	1	1	3	3	4		2.4	1.34164		3	1	1	8	1	1	2.5	2.81069		5	3	9	17	8	4	7.66667	5.1251	13	46	36	37	32	52	36	13.4313
MPG	1	3	2	4	1		2.2	1.30384		2	3	2	1	1		1.8	0.83666		2	2	3	9	1	9	4.33333	3.6697	5	10	10	10	9		8.8	2.16795
MGLY	11	5	8	4	2	5	5.83333	3.18852		8	4	7	12	7	4	7	2.96648		26	13	24	26	9	9	17.8333	8.37655	160	40	156	64	76	60	92.6667	51.9333
VSD	114	124	132	66	120	138	115.667	25.7811		378	486	378	360	486	324	402	67.9882		850	975	675	750	825	725	800	107.238	1350	1250	1450	1300			1337.5	85.3913
VSEG	2	1	2	3			2	0.816497		8	8	8	2	3	3	5.33333	2.94392		14	13	12	4	7	6	9.33333	4.17931	35	4	5	40			21	19.1659
VSPG	5	6	8	10	6	5	6.66667	1.96638		8	4	5	10	7		6.8	2.38747		12	4	6	9	6	13	8.33333	3.61478	23	9	9	9	17	11	13	5.79655
VSGLY	25	26	22	23	21	26	23.8333	2.13698		70	72	54	16	76	112	66.6667	31.3348		96	244	120	160	308	256	197.333	84.2726	650	550	450	625	750		605	112.361
MD							0.616667	0.129409								2.21333	0.484424								5.83333	0.875595							11.125	1.26656
MEG							0.024	0.0134164								0.025	0.0281069								0.0766667	0.051251							0.36	0.134313
MPG							0.022	0.0130384								0.018	0.0083666								0.0433333	0.036697							0.088	0.0216795
MGLY							0.0583333	0.0318852								0.07	0.0296648								0.178333	0.0837655							0.926667	0.519333
VSD							1.15667	0.257811								4.02	0.679882								8	1.07238							13.375	0.853913
VSEG							0.02	0.00816497								0.0533333	0.0294392								0.0933333	0.0417931							0.21	0.191659
VSPG							0.0666667	0.0196638								0.068	0.0238747								0.0833333	0.0361478							0.13	0.0579655
VSGLY							0.238333	0.0213698								0.666667	0.313348								1.97333	0.842726							6.05	1.12361
