# Supplementary material for: Cryopreservation of Endothelial Cells in Various Cryoprotective Agents and Media – Vitrification versus Slow Freezing Methods
Source: PLoS One. 2016 Feb 18;11(2):e0149660. doi: 10.1371/journal.pone.0149660 (PMC4758583; doi:10.1371/journal.pone.0149660)
Supplement: S1 Data Set — The minimal data set includes the following files: results_freezing.xls, results_vitrific.xls and results_cells_25cm2_counted.xls. (ZIP) [file pone.0149660.s001.zip › results_freezing.xlsx]

## Sheet: Blatt1
Medium	Zellzahl Hoechst	Zellzahl tot d1	vorKryo MTS/Hoechst		MTS d0 A	MTS d0 B	MTS d0 C	MTS d0 Mittelw.	Stdabw.	Mittelw. d0 1+2	Stdabw. d0 1+2	MTS d1 A	MTS d1 B	MTS d1 C	MTS d1 Mittelw.	Stdabw.	Mittelw. d1 1+2	Stdabw. d1 1+2	MTS d2 A	MTS d2 B	MTS d2 C	MTS d2 Mittelw.	Stdabw.	Mittelw. d2 1+2	Stdabw. d2 1+2	MTS d3 A	MTS d3 B	MTS d3 C	MTS d3 Mittelw.	Stdabw.	Mittelw. d3 1+2	Stdabw. d3 1+2			MTS d3 A	MTS d3 B	MTS d3 C	MTS d3 D	MTS d3 E	MTS d3 F		MTS d0 A	MTS d0 B	MTS d0 C	MTS d0 D	MTS d0 E	MTS d0 F		d3/d0 A
MD1	558493	26666.7			0.31995	0.30935	0.32295	0.317417	0.00714516	0.3277	0.0145428	0.505775	0.507675	0.514775	0.509408	0.00474377	0.542908	0.0473762	1.23215	1.11155	1.07385	1.13918	0.0826887	1.165	0.0365103	1.27842	1.25782	1.19952	1.24526	0.0409236	1.21854	0.0377831			1.13352	1.19512	1.19952	1.24682	1.25782	1.27842		0.30935	0.31995	0.32295	0.32585	0.33575	0.35235		366.422
MD2	499745	18333.3			0.35235	0.32585	0.33575	0.337983	0.0133904			0.560775	0.602275	0.566175	0.576408	0.0225633			1.16475	1.18025	1.22745	1.19082	0.0326583			1.13352	1.19512	1.24682	1.19182	0.056722
MEG1	467952	73333.3			0.2181	0.2079	0.2005	0.208833	0.00883704	0.2043	0.0064111	0.317125	0.330325	0.315725	0.321058	0.00805563	0.325842	0.00676466	0.80335	0.77795	0.79065	0.79065	0.0127	0.7824	0.0116673	1.2039	1.2138	1.215	1.2109	0.00609177	1.16978	0.0581477			1.0926	1.1178	1.1756	1.2039	1.2138	1.215		0.1854	0.2005	0.2051	0.2079	0.2088	0.2181		589.32
MEG2	462719	68333.3			0.2051	0.2088	0.1854	0.199767	0.0125787			0.332425	0.332225	0.327225	0.330625	0.00294618			0.78515	0.77785	0.75945	0.77415	0.0132435			1.1756	1.1178	1.0926	1.12867	0.0425536
MPG1	439508	30000			0.233925	0.234925	0.241825	0.236892	0.00430155	0.234408	0.00351196	0.408325	0.403425	0.404325	0.405358	0.00260831	0.374608	0.0434871	0.978375	1.00447	0.966575	0.983142	0.0193944	0.920058	0.0892133	1.4043	1.4092	1.3782	1.39723	0.0166644	1.34148	0.0788424			1.1994	1.2642	1.3782	1.3936	1.4043	1.4092		0.218825	0.233925	0.234925	0.234925	0.241825	0.242025		548.109
MPG2	472077	45000			0.242025	0.234925	0.218825	0.231925	0.0118874			0.343925	0.352725	0.334925	0.343858	0.00890019			0.894675	0.850175	0.826075	0.856975	0.0348018			1.2642	1.3936	1.1994	1.28573	0.0988746
MGLY1	380047	71666.7			0.05035	0.05875	0.05545	0.05485	0.00423202	0.0578167	0.0041955	0.044325	0.045925	0.044625	0.0449583	0.000850496	0.0444917	0.000659963	0.0584	0.051	0.0524	0.0539333	0.00393108	0.0534667	0.000659967	0.095775	0.100975	0.088175	0.094975	0.00643739	0.0940417	0.00131993			0.088175	0.090775	0.091475	0.095775	0.097075	0.100975		0.05035	0.05545	0.05875	0.05975	0.06055	0.06205		175.124
MGLY2	278835	78333.3			0.05975	0.06205	0.06055	0.0607833	0.00116762			0.049125	0.043325	0.039625	0.044025	0.00478853			0.0547	0.0579	0.0464	0.053	0.00593549			0.090775	0.097075	0.091475	0.0931083	0.00345302
VSD1	433461	31666.7			0.27915	0.28915	0.29275	0.287017	0.00704651	0.29265	0.00796674	0.383275	0.366375	0.365975	0.371875	0.0098747	0.348892	0.0325033	0.92305	0.88565	0.91485	0.90785	0.0196581	0.858567	0.0696972	1.23643	1.13622	1.19723	1.18996	0.0504937	1.18001	0.0140714			1.12192	1.13622	1.14963	1.19723	1.23643	1.23863		0.27915	0.28915	0.29275	0.29385	0.30015	0.30085		401.908
VSD2	455687	50000			0.29385	0.30085	0.30015	0.298283	0.0038553			0.353275	0.326875	0.297575	0.325908	0.0278626			0.80695	0.79835	0.82255	0.809283	0.0122676			1.23863	1.12192	1.14963	1.17006	0.0609743
VSEG1	447648	40000			0.2211	0.2317	0.2355	0.229433	0.0074628	0.216083	0.0188798	0.344325	0.326325	0.329825	0.333492	0.00954375	0.302358	0.0440292	0.80375	0.84405	0.81885	0.822217	0.0203599	0.7442	0.110332	1.3238	1.2245	1.2057	1.25133	0.0634581	1.21013	0.0582656			1.1017	1.2018	1.2033	1.2057	1.2245	1.3238		0.2	0.2012	0.207	0.2211	0.2317	0.2355		550.85
VSEG2	575435	85000			0.2	0.207	0.2012	0.202733	0.00374343			0.270825	0.273625	0.269225	0.271225	0.0022271			0.65325	0.66535	0.67995	0.666183	0.0133695			1.2018	1.2033	1.1017	1.16893	0.0582306
VSPG1	441794	86666.7			0.224025	0.255925	0.248825	0.242925	0.0167484	0.254775	0.0167584	0.257425	0.265125	0.262825	0.261792	0.00395263	0.293025	0.0441706	0.652875	0.666775	0.667175	0.662275	0.00814309	0.745325	0.11745	1.3156	1.2732	1.1915	1.2601	0.0630786	1.2484	0.0165463			1.1791	1.1854	1.1915	1.2732	1.3156	1.3456		0.224025	0.248825	0.255925	0.263725	0.265025	0.271125		526.325
VSPG2	510616	80000			0.263725	0.265025	0.271125	0.266625	0.00395095			0.317625	0.321225	0.333925	0.324258	0.00856292			0.813875	0.829575	0.841675	0.828375	0.0139388			1.1854	1.1791	1.3456	1.2367	0.0943627
VSGLY1	383806	106667			0.06095	0.06635	0.06425	0.06385	0.00272213	0.0617	0.00304056	0.065425	0.062825	0.066025	0.0647583	0.00170098	0.0622083	0.00360624	0.0835	0.0913	0.0941	0.0896333	0.00549303	0.0865667	0.00433692	0.229975	0.229175	0.251175	0.236775	0.0124772	0.202142	0.0489789			0.159275	0.166075	0.177175	0.229175	0.229975	0.251175		0.05105	0.06095	0.06125	0.06425	0.06635	0.06635		311.998
VSGLY2	491298	151667			0.06635	0.06125	0.05105	0.05955	0.00779038			0.057025	0.055725	0.066225	0.0596583	0.00572393			0.0805	0.0888	0.0812	0.0835	0.00460326			0.159275	0.166075	0.177175	0.167508	0.00903567
korrigiert durch Hoechst *10^6
Medium	Zellzahl Hoechst	Zellzahl tot d1			MTS d0 A	MTS d0 B	MTS d0 C	MTS d0 Mittelw.	Stdabw.	Mittelw. d0 1+2	Stdabw. d0 1+2	MTS d1 A	MTS d1 B	MTS d1 C	MTS d1 Mittelw.	Stdabw.	Mittelw. d1 1+2	Stdabw. d1 1+2	MTS d2 A	MTS d2 B	MTS d2 C	MTS d2 Mittelw.	Stdabw.	Mittelw. d2 1+2	Stdabw. d2 1+2	MTS d3 A	MTS d3 B	MTS d3 C	MTS d3 Mittelw.	Stdabw.	Mittelw. d3 1+2	Stdabw. d3 1+2
MD1	558493	26666.7	1.05554		0.572881	0.553901	0.578252	0.568345	0.0127936	0.622328	0.0620461	0.905606	0.909008	0.921721	0.912112	0.00849387	1.03276	0.135318	2.2062	1.99027	1.92276	2.03974	0.148057	2.2113	0.213993	2.28906	2.25218	2.14779	2.22967	0.0732751	2.30727	0.120524
MD2	499745	18333.3	1.05554		0.70506	0.652033	0.671843	0.676312	0.0267945			1.12212	1.20516	1.13293	1.15341	0.0451497			2.33069	2.36171	2.45615	2.38285	0.0653499			2.26821	2.39147	2.49492	2.38487	0.113502
MEG1	467952	73333.3	1.05554		0.466073	0.444276	0.428463	0.446271	0.0188845	0.438997	0.0223994	0.677687	0.705895	0.674695	0.686092	0.0172146	0.700309	0.0194241	1.71674	1.66246	1.6896	1.6896	0.0271395	1.68132	0.0265418	2.5727	2.59385	2.59642	2.58766	0.0130179	2.51343	0.100311
MEG2	462719	68333.3	1.05554		0.443249	0.451245	0.400675	0.431723	0.0271842			0.718416	0.717984	0.707178	0.714526	0.0063671			1.69682	1.68104	1.64128	1.67304	0.028621			2.54063	2.41572	2.36126	2.4392	0.0919642
MPG1	439508	30000	1.05554		0.532243	0.534518	0.550217	0.538993	0.00978719	0.51514	0.0312203	0.92905	0.917901	0.919949	0.9223	0.00593462	0.825347	0.106939	2.22607	2.28545	2.19922	2.23691	0.0441275	2.02612	0.237218	3.19516	3.20631	3.13578	3.17908	0.0379161	2.95133	0.283496
MPG2	472077	45000	1.05554		0.512682	0.497642	0.463537	0.491287	0.0251811			0.728536	0.747177	0.709472	0.728395	0.0188533			1.89519	1.80093	1.74987	1.81533	0.0737207			2.67795	2.95206	2.54069	2.72357	0.209446
MGLY1	380047	71666.7	1.05554		0.132483	0.154586	0.145903	0.144324	0.0111355	0.181157	0.0410442	0.11663	0.12084	0.11742	0.118297	0.00223787	0.138093	0.0242949	0.153665	0.134194	0.137878	0.141912	0.0103436	0.165994	0.0303314	0.252008	0.265691	0.232011	0.249903	0.0169384	0.291911	0.0478928
MGLY2	278835	78333.3	1.05554		0.214284	0.222533	0.217154	0.21799	0.00418748			0.176179	0.155379	0.142109	0.157889	0.0171733			0.196173	0.20765	0.166407	0.190077	0.0212867			0.325551	0.348145	0.328061	0.333919	0.0123837
VSD1	433461	31666.7	1.05554		0.644003	0.667073	0.675378	0.662151	0.0162564	0.658365	0.0123101	0.88422	0.845232	0.844309	0.857921	0.0227811	0.786561	0.0883944	2.12949	2.04321	2.11057	2.09442	0.0453514	1.93519	0.177587	2.85245	2.62129	2.76201	2.74525	0.11649	2.65647	0.148489
VSD2	455687	50000	1.05554		0.644851	0.660212	0.658676	0.65458	0.00846042			0.775258	0.717324	0.653025	0.715202	0.0611441			1.77084	1.75197	1.80508	1.77596	0.026921			2.71815	2.46205	2.52284	2.56768	0.133807
VSEG1	447648	40000	1.05554		0.493915	0.517594	0.526083	0.512531	0.0166711	0.432422	0.0884816	0.769187	0.728977	0.736795	0.744986	0.0213198	0.608163	0.150508	1.7955	1.88552	1.82923	1.83675	0.0454818	1.49723	0.373328	2.95723	2.73541	2.69341	2.79535	0.141759	2.41337	0.432695
VSEG2	575435	85000	1.05554		0.347563	0.359728	0.349648	0.352313	0.0065054			0.470644	0.47551	0.467863	0.471339	0.00387029			1.13523	1.15626	1.18163	1.1577	0.0232337			2.08851	2.09111	1.91455	2.03139	0.101194
VSPG1	441794	86666.7	1.05554		0.507081	0.579286	0.563215	0.549861	0.0379101	0.536012	0.0287917	0.582682	0.600111	0.594904	0.592565	0.00894678	0.613799	0.0261833	1.47778	1.50925	1.51015	1.49906	0.0184319	1.56068	0.0706455	2.97786	2.88189	2.69696	2.85224	0.142779	2.63711	0.278123
VSPG2	510616	80000	1.05554		0.516484	0.51903	0.530976	0.522163	0.00773762			0.622043	0.629093	0.653965	0.635033	0.0167698			1.59391	1.62465	1.64835	1.6223	0.027298			2.32151	2.30917	2.63525	2.42198	0.184802
VSGLY1	383806	106667	1.05554		0.158804	0.172874	0.167402	0.16636	0.00709247	0.143785	0.0270604	0.170464	0.163689	0.172027	0.168727	0.00443188	0.145078	0.0270784	0.217558	0.237881	0.245176	0.233538	0.014312	0.201748	0.036466	0.599196	0.597111	0.654432	0.616913	0.0325091	0.478932	0.152986
VSGLY2	491298	151667	1.05554		0.135051	0.12467	0.103909	0.12121	0.0158567			0.11607	0.113424	0.134796	0.12143	0.0116506			0.163852	0.180746	0.165277	0.169958	0.0093696			0.324193	0.338033	0.360627	0.340951	0.0183914
relativ zu 100% Zellvitalität (Kontrolle)
Medium	Zellzahl Hoechst	Zellzahl tot d1								0.589584	58.9584	5.87814					0.978418	97.8418	12.8198					2.09495	209.495	20.2733					2.18587	218.587	11.4183
MD1	558493	26666.7
MD2	499745	18333.3								0.415898	41.5898	2.12208					0.663461	66.3461	1.84021					1.59285	159.285	2.51453					2.38118	238.118	9.50332
MEG1	467952	73333.3
MEG2	462719	68333.3								0.488035	48.8035	2.95776					0.781921	78.1921	10.1312					1.91951	191.951	22.4737					2.79604	279.604	26.858
MPG1	439508	30000
MPG2	472077	45000								0.171625	17.1625	3.88846					0.130827	13.0827	2.30166					0.15726	15.726	2.87354					0.276552	27.6552	4.53728
MGLY1	380047	71666.7
MGLY2	278835	78333.3
										0.623725	62.3725	1.16624					0.745175	74.5175	8.37434					1.83337	183.337	16.8243					2.51669	251.669	14.0676
VSD1	433461	31666.7
VSD2	455687	50000								0.409669	40.9669	8.3826					0.576163	57.6163	14.2589					1.41845	141.845	35.3685					2.28639	228.639	40.9928
VSEG1	447648	40000
VSEG2	575435	85000								0.507809	50.7809	2.72768					0.581504	58.1504	2.48057					1.47856	147.856	6.69283					2.49835	249.835	26.3489
VSPG1	441794	86666.7
VSPG2	510616	80000								0.136219	13.6219	2.56366					0.137445	13.7445	2.56536					0.191133	19.1133	3.45473					0.453732	45.3732	14.4936
VSGLY1	383806	106667
VSGLY2	491298	151667
tote zellen im verhältnis zu hoechst
Medium	Tot/Hoechst %	mittelwert	stabw
MD1	9.5495	8.44329	1.56442	91.5567	totezellen/Hoechst*100*2, da 250.000 Zellen ausgesiedelt wurden
MD2	7.33708
MEG1	31.3422	30.4389	1.27753	69.5611
MEG2	29.5355
MPG1	13.6516	16.3582	3.82762	83.6418
MPG2	19.0647
MGLY1	37.7146	46.9504	13.0614	53.0496
MGLY2	56.1862
VSD1	14.6111	18.278	5.18579	81.722
VSD2	21.9449
VSEG1	17.8712	23.707	8.25312	76.293
VSEG2	29.5429
VSPG1	39.234	35.2843	5.58566	64.7157
VSPG2	31.3347
VSGLY1	55.5836	58.6624	4.35411	41.3376
VSGLY2	61.7413
[truncated: 13 more columns]
