# Supplementary material for: Cryopreservation of Endothelial Cells in Various Cryoprotective Agents and Media – Vitrification versus Slow Freezing Methods
Source: PLoS One. 2016 Feb 18;11(2):e0149660. doi: 10.1371/journal.pone.0149660 (PMC4758583; doi:10.1371/journal.pone.0149660)
Supplement: S1 Data Set — The minimal data set includes the following files: results_freezing.xls, results_vitrific.xls and results_cells_25cm2_counted.xls. (ZIP) [file pone.0149660.s001.zip › results_vitrific.xlsx]

## Sheet: Blatt1
Medium	Zellzahl Hoechst	Zellzahl tot d1	MTS d0 A	MTS d0 B	MTS d0 C	MTS d0 Mittelw.	Stdabw.	Mittelw. d0 1+2	Stdabw. d0 1+2	MTS d1 A	MTS d1 B	MTS d1 C	MTS d1 Mittelw.	Stdabw.	Mittelw. d1 1+2	Stdabw. d1 1+2	MTS d2 A	MTS d2 B	MTS d2 C	MTS d2 Mittelw.	Stdabw.	Mittelw. d2 1+2	Stdabw. d2 1+2	MTS d3 A	MTS d3 B	MTS d3 C	MTS d3 Mittelw.	Stdabw.	Mittelw. d3 1+2	Stdabw. d3 1+2			MTS d3 A	MTS d3 B	MTS d3 C	MTS d3 D	MTS d3 E	MTS d3 F		MTS d0 A	MTS d0 B	MTS d0 C	MTS d0 D	MTS d0 E	MTS d0 F		d3/d0 A	d3/d0 B	d3/d0 C
MD1	461182	5000	0.346825	0.409425	0.409325	0.388525	0.0361133	0.417308	0.0407058	0.8731	0.8741	0.8616	0.8696	0.00694622	0.8805	0.0154149	1.43585	1.38125	1.43035	1.41582	0.0300616	1.4129	0.0041248	1.46045	1.43955	1.43185	1.44395	0.014799	1.42928	0.0207418			1.32235	1.42385	1.43185	1.43955	1.46045	1.49765		0.346825	0.409325	0.409425	0.43403	0.45023	0.45402		381.273	347.853	349.722
MD2	518167	1666.67	0.434025	0.454025	0.450225	0.446092	0.0106214			0.8787	0.8997	0.8958	0.8914	0.01117			1.41445	1.39845	1.41705	1.40998	0.0100724			1.49765	1.42385	1.32235	1.41462	0.088014
MEG1	460068	126667	0.04	0.0465	0.0461	0.0442	0.0036428	0.0425667	0.00230988	0.0472	0.0451	0.0361	0.0428	0.0058966	0.03995	0.00403051	0.0767	0.0716	0.0611	0.0698	0.00795424	0.0576333	0.0172063	0.165825	0.182425	0.161825	0.170025	0.0109234	0.122942	0.0665859			0.069325	0.076325	0.081925	0.161825	0.165825	0.182425		0.0322	0.04	0.045	0.0456	0.0461	0.0465		215.295	190.813	182.056
MEG2	420515	63333.3	0.0322	0.0456	0.045	0.0409333	0.00756924			0.039	0.0364	0.0359	0.0371	0.00166433			0.0483	0.0459	0.0422	0.0454667	0.003073			0.069325	0.076325	0.081925	0.0758583	0.00631294
MPG1	396983	96666.7	0.04045	0.04075	0.04045	0.04055	0.000173199	0.0439333	0.00478476	0.037325	0.031325	0.030225	0.0329583	0.00382143	0.0351917	0.00315841	0.05515	0.05285	0.05545	0.0544833	0.00142244	0.0567667	0.00322912	0.044175		0.047275	0.045725	0.00219204	0.0502333	0.00637574			0.044175		0.046475	0.047275	0.055675	0.062075		0.04045	0.04045	0.04075	0.04455	0.04635	0.05105		109.209		114.049
MPG2	437365	103333	0.04635	0.04455	0.05105	0.0473167	0.00335609			0.041625	0.039625	0.031025	0.037425	0.00563205			0.05545	0.06025	0.06145	0.05905	0.0031749			0.046475	0.055675	0.062075	0.0547417	0.0574972
MGLY1	420012	103333	0.0528	0.0506	0.0547	0.0527	0.00205183	0.0605167	0.0110544	0.053175	0.063475	0.064275	0.0603083	0.00619059	0.0734917	0.018644	0.098175	0.110475	0.102575	0.103742	0.00623244	0.145542	0.0591141	0.22765	0.23015	0.24695	0.234917	0.237339	0.375817	0.199263			0.22765	0.23015	0.24695	0.47255	0.52535	0.55225		0.0506	0.0528	0.0547	0.0597	0.0721	0.0732		449.901	435.89	451.463
MGLY2	369612	68333.3	0.0597	0.0721	0.0732	0.0683333	0.00749688			0.075975	0.087975	0.096075	0.086675	0.0101129			0.186075	0.199275	0.176675	0.187342	0.0113531			0.47255	0.52535	0.55225	0.516717	0.531439
VSD1	516346	1666.67	0.505125	0.469125	0.524525	0.499592	0.0281115	0.527675	0.0397158	0.9758	0.9774	1.0111	0.9881	0.0199346	1.04122	0.0751183	1.50585	1.57055	1.50685	1.52775	0.0370693	1.52453	0.00454902	1.49435	1.42815	1.35465	1.42572	0.0698818	1.42485	0.00122566			1.35465	1.38905	1.42815	1.43435	1.44855	1.49435		0.469125	0.505125	0.523525	0.524525	0.543825	0.599925		288.761	274.991	272.795
VSD2	562951	0	0.523525	0.599925	0.543825	0.555758	0.0395733			1.0798	1.0996	1.1036	1.09433	0.0127441			1.51185	1.47685	1.57525	1.52132	0.0498784			1.38905	1.44855	1.43435	1.42398	0.0310751
VSEG1	494238	36666.7	0.0398	0.0418	0.0273	0.0363	0.00785812	0.0415167	0.00737748	0.0366	0.0343	0.0257	0.0322	0.00574544	0.03405	0.00261629	0.0664	0.0578	0.0585	0.0609	0.00477598	0.0512833	0.0136	0.097825	0.114625	0.105225	0.105892	0.00841982	0.076625	0.0413893			0.045625	0.045925	0.050525	0.097825	0.105225	0.114625		0.0273	0.0398	0.0418	0.0456	0.0462	0.0484		167.125	115.389	120.873
VSEG2	590041	98333.3	0.0484	0.0462	0.0456	0.0467333	0.00147422			0.0338	0.0347	0.0392	0.0359	0.0028931			0.0375	0.0458	0.0417	0.0416667	0.0041501			0.045925	0.045625	0.050525	0.0473583	0.00274651
VSPG1	483375	95000	0.07055	0.07165	0.07535	0.0725167	0.00251462	0.0837833	0.0159335	0.058525	0.058125	0.060525	0.0590583	0.00128582	0.0807417	0.0306649	0.09155	0.09175	0.09405	0.09245	0.00138924	0.107433	0.0211896	0.097675	0.094875	0.101775	0.0981083	0.00347035	0.126508	0.0401637			0.094875	0.097675	0.101775	0.151175	0.156675	0.156875		0.06655	0.07055	0.07165	0.07535	0.10725	0.11135		142.562	138.448	142.045
VSPG2	431725	81666.7	0.06655	0.11135	0.10725	0.09505	0.0247667			0.110425	0.100825	0.096025	0.102425	0.00733212			0.12775	0.12525	0.11425	0.122417	0.00718216			0.151175	0.156675	0.156875	0.154908	0.156153
VSGLY1	463316	8333.33	0.2076	0.2176	0.2033	0.2095	0.00733689	0.1673	0.0596798	0.384175	0.403775	0.411575	0.399842	0.0141171	0.306842	0.131522	1.18387	1.17198	1.14338	1.16641	0.0208159	0.933642	0.329182	1.30425	1.37855	1.38365	1.35548	1.37256	1.2912	0.0909104			1.22585	1.22675	1.22815	1.30425	1.37855	1.38365		0.1204	0.1211	0.1338	0.2033	0.2076	0.2176		1018.15	1013.01	917.9
VSGLY2	342741	15000	0.1204	0.1338	0.1211	0.1251	0.00754256			0.204775	0.215175	0.221575	0.213842	0.00847899			0.724775	0.696875	0.680975	0.700875	0.0221723			1.22585	1.22815	1.22675	1.22692	1.22727
korrigiert durch Hoechst *10^6
Medium	Zellzahl Hoechst	Zellzahl tot d1	MTS d0 A	MTS d0 B	MTS d0 C	MTS d0 Mittelw.	Stdabw.	Mittelw. d0 1+2	Stdabw. d0 1+2	MTS d1 A	MTS d1 B	MTS d1 C	MTS d1 Mittelw.	Stdabw.	Mittelw. d1 1+2	Stdabw. d1 1+2	MTS d2 A	MTS d2 B	MTS d2 C	MTS d2 Mittelw.	Stdabw.	Mittelw. d2 1+2	Stdabw. d2 1+2	MTS d3 A	MTS d3 B	MTS d3 C	MTS d3 Mittelw.	Stdabw.	Mittelw. d3 1+2	Stdabw. d3 1+2
MD1	461182	5000	0.752035	0.887773	0.887557	0.842455	0.0783059	0.85168	0.0521815	1.89318	1.89535	1.86824	1.88559	0.0150618	1.80294	0.0920502	3.11341	2.99502	3.10149	3.06997	0.0651839	2.89554	0.195869	3.16676	3.12144	3.10474	3.13098	0.0320894	2.93051	0.24531
MD2	518167	1666.67	0.837617	0.876214	0.868881	0.860904	0.020498			1.69579	1.73631	1.72879	1.7203	0.0215569			2.72972	2.69884	2.73474	2.7211	0.0194385			2.89029	2.74786	2.55198	2.73004	0.169857
MEG1	460068	126667	0.0869437	0.101072	0.100203	0.0960728	0.00791797	0.0967069	0.0124563	0.102594	0.098029	0.0784667	0.0930297	0.0128168	0.0906275	0.00888251	0.166715	0.155629	0.132806	0.151717	0.0172893	0.129919	0.0266663	0.360436	0.396518	0.351742	0.369565	0.023743	0.27498	0.105125
MEG2	420515	63333.3	0.0765728	0.108439	0.107012	0.097341	0.0179999			0.0927435	0.0865606	0.0853716	0.0882252	0.00395784			0.114859	0.109152	0.100353	0.108121	0.00730771			0.164858	0.181504	0.194821	0.180394	0.0150124
MPG1	396983	96666.7	0.101894	0.102649	0.101894	0.102145	0.000436289	0.105166	0.00588002	0.0940216	0.0789076	0.0761367	0.083022	0.00962618	0.0842956	0.0102636	0.138923	0.133129	0.139678	0.137243	0.00358312	0.136128	0.00526365	0.111277		0.119086	0.115181	0.00552174	0.120172	0.0140799
MPG2	437365	103333	0.105976	0.10186	0.116722	0.108186	0.00767344			0.0951722	0.0905994	0.0709362	0.0855693	0.0128772			0.126782	0.137757	0.1405	0.135013	0.00725916			0.106261	0.127296	0.14193	0.125162	0.0179296
MGLY1	420012	103333	0.125711	0.120473	0.130234	0.125473	0.00488516	0.155176	0.0351116	0.126604	0.151127	0.153031	0.143587	0.0147391	0.189045	0.0535352	0.233743	0.263028	0.244219	0.246997	0.0148387	0.376928	0.143959	0.542008	0.547961	0.587959	0.559309	0.0249895	0.978653	0.464846
MGLY2	369612	68333.3	0.161521	0.195069	0.198045	0.184878	0.0202831			0.205553	0.23802	0.259935	0.234502	0.0273607			0.503433	0.539146	0.478001	0.50686	0.0307163			1.2785	1.42135	1.49413	1.398	0.109697
VSD1	516346	1666.67	0.978268	0.908547	1.01584	0.967552	0.054443	0.977388	0.0572567	1.88982	1.89292	1.95818	1.91364	0.0386071	1.92878	0.0328078	2.91636	3.04166	2.91829	2.95877	0.0717915	2.83058	0.15786	2.89408	2.76588	2.62353	2.76116	0.135339	2.64533	0.156991
VSD2	562951	0	0.929966	1.06568	0.966026	0.987224	0.0702961			1.91811	1.95328	1.96038	1.94392	0.0226381			2.68558	2.62341	2.7982	2.7024	0.0886017			2.46744	2.57314	2.54791	2.5295	0.0552004
VSEG1	494238	36666.7	0.0805281	0.0845747	0.0552366	0.0734464	0.0158995	0.076325	0.0106563	0.0740535	0.0693998	0.0519993	0.0651509	0.0116248	0.062997	0.00832095	0.134348	0.116948	0.118364	0.12322	0.00966333	0.0969183	0.0297872	0.197931	0.231923	0.212904	0.214253	0.017036	0.147258	0.0742343
VSEG2	590041	98333.3	0.0820282	0.0782996	0.0772828	0.0792035	0.0024985			0.0572841	0.0588095	0.0664361	0.0608432	0.00490321			0.0635549	0.0776217	0.0706731	0.0706166	0.00703357			0.0778336	0.0773251	0.0856296	0.0802628	0.00465478
VSPG1	483375	95000	0.145953	0.148229	0.155883	0.150022	0.00520222	0.185092	0.0529449	0.121076	0.120248	0.125213	0.122179	0.0026601	0.179713	0.0639556	0.189397	0.189811	0.194569	0.191259	0.00287405	0.237406	0.0516663	0.202069	0.196276	0.210551	0.202965	0.00717942	0.280889	0.085613
VSPG2	431725	81666.7	0.154149	0.257919	0.248422	0.220163	0.0573669			0.255776	0.23354	0.222422	0.237246	0.0169833			0.295906	0.290115	0.264636	0.283552	0.016636			0.350165	0.362905	0.363368	0.358813	0.00749251
VSGLY1	463316	8333.33	0.448074	0.469658	0.438793	0.452175	0.0158356	0.408587	0.0507339	0.829185	0.871489	0.888324	0.863	0.0304697	0.743458	0.133283	2.55522	2.52954	2.46781	2.51752	0.0449281	2.28122	0.263608	2.81503	2.9754	2.98641	2.92561	0.0959228	3.25267	0.363377
VSGLY2	342741	15000	0.351286	0.390383	0.353328	0.364999	0.0220066			0.597463	0.627807	0.64648	0.623917	0.0247388			2.11464	2.03324	1.98685	2.04491	0.0646911			3.57661	3.58332	3.57924	3.57972	0.00338166
tote zellen im verhältnis zu hoechst
Medium	Tot/Hoechst %	mittelwert	stabw	tote Zellen	cellrecovery
MD1	2.16834	1.40582	1.07837	98.5942	80.6867	4.94359									170.808	8.72069						274.318	18.5563						277.632	23.2403
MD2	0.643294
MEG1	55.0643	42.5931	17.637	57.4069	9.16185	1.18009									8.5859	0.841515						12.3083	2.52632						26.0511	9.9594
MEG2	30.1218
MPG1	48.7006	47.9767	1.02386	52.0233	9.96321	0.557063									7.98603	0.972355						12.8966	0.498669						11.3849	1.33391
MPG2	47.2527
MGLY1	49.2049	43.0903	8.6474	56.9097	14.7011	3.32641									17.9098	5.07184						35.7096	13.6384						92.716	44.0387
MGLY2	36.9757
VSD1	0.645562	0.322781	0.456481	99.6772	92.5961	5.42441									182.73	3.10816						268.165	14.9554						250.614	14.8731
VSD2	0
VSEG1	14.8377	24.0843	13.0768	75.9157	7.2309	1.00956									5.96824	0.788313						9.18188	2.82199						13.9509	7.03284
VSEG2	33.331
VSPG1	39.307	38.5698	1.04244	61.4302	17.5354	5.01592									17.0257	6.05905						22.4914	4.89478						26.611	8.11083
VSPG2	37.8327
VSGLY1	3.59726	6.17511	3.64564	93.8249	38.7089	4.80645									70.434	12.627						216.119	24.9738						308.152	34.4258
VSGLY2	8.75297
vorkryo hoechst		464662
MTS/hoehcst *10^6		1.05554
[truncated: 11 more columns]
